# Supplementary material for: Structural Characterization of an Acidic Polysaccharide from Walnut Green Husks and Its Therapeutic Potential in DSS-Induced Ulcerative Colitis
Source: Nutrients. 2026 Apr 24;18(9):1351. doi: 10.3390/nu18091351 (PMC13165095; doi:10.3390/nu18091351)
Supplement: Supplementary file 1 [file nutrients-18-01351-s001.zip]

Archive with 1 entries (1 files):
- nutrients-4226321-supplementary.pdf
